# Supplementary material for: Characterization of Human Immunodeficiency Virus-1 Transmission Clusters and Transmitted Drug-Resistant Mutations in Croatia from 2019 to 2022
Source: Viruses. 2023 Dec 11;15(12):2408. doi: 10.3390/v15122408 (PMC10747707; doi:10.3390/v15122408)
Supplement: Supplementary file 1 [file viruses-15-02408-s001.zip]

Archive with 1 entries (1 files):
- viruses-2750133-supplementary.pdf
